# Supplementary material for: Time‐Dependent Therapeutic Effect of S‐Ketamine on PTSD Mediated by VTA‐OFC Dopaminergic Neurocircuit
Source: Adv Sci (Weinh). 2025 Sep 25;12(46):e00805. doi: 10.1002/advs.202500805 (PMC12697765; doi:10.1002/advs.202500805)
Supplement: Supplementary file 2 — Supplemental Table 2 [file ADVS-12-e00805-s001.xlsx]

## Sheet: Sheet1
Figure	Data/Analysis	n	n define as	Normality Test (ShaPiro-Wilk)	Mean	Std. Error of Mean	Hypothesis test	Post-hoc test	Comparison	P value	F/t/r statistic	Summary
1F	Movements transferred to freezing	No-PTSD n = 9	mice	W = 0.9454, P = 0.6396	9.171	1.113	1-way ANOVA			0.0011	F (3, 31) = 1.514	**
		PTSD+Saline n = 9		W = 0.9152, P = 0.3538	16.6	1.584		Tukey	No-PTSD vs. PTSD+Saline	0.001		**
		PTSD+EK n = 8		W = 0.9563, P = 0.7739	11.73	0.891		Tukey	No-PTSD vs. PTSD+EK	0.5002		ns
		PTSD+LK n = 9		W = 0.8918, P = 0.2084	14.62	1.266		Tukey	No-PTSD vs. PTSD+LK	0.02		*
								Tukey	PTSD+Saline vs. PTSD+EK	0.0526		ns
								Tukey	PTSD+Saline vs. PTSD+LK	0.676		ns
								Tukey	PTSD+EK vs. PTSD+LK	0.3945		ns
1G	Fear Conditioning	No-PTSD n = 9	mice		44.41	8.902	2-way ANOVA		Trials × Intervention interaction	0.9311	F (12, 155) = 0.4670	ns
		PTSD+Saline n = 9			43.21	9.288			Main effect of trials	<0.0001	F (4, 155) = 11.91	****
		PTSD+EK n = 8			45.77	7.784			Main effect of Intervention	0.846	F (3, 155) = 0.6004	ns
		PTSD+LK n = 9			40.78	5.003		Tukey	No-PTSD vs. PTSD+Saline	0.9966		ns
								Tukey	No-PTSD vs. PTSD+EK	0.9954		ns
								Tukey	No-PTSD vs. PTSD+LK	0.9171		ns
								Tukey	PTSD+Saline vs. PTSD+EK	0.9714		ns
								Tukey	PTSD+Saline vs. PTSD+LK	0.9727		ns
								Tukey	PTSD+EK vs. PTSD+LK	0.8252		ns
	Extinction Day 1	No-PTSD n = 9	mice		46.1	4.233	2-way ANOVA		Trials × Intervention interaction	0.6548	F (15, 186) = 0.8197	ns
		PTSD+Saline n = 9			61.32	3.655			Main effect of trials	0.0004	F (5, 186) = 4.809	****
		PTSD+EK n = 8			45.3	4.932			Main effect of Intervention	<0.0001	F (3, 186) = 9.172	****
		PTSD+LK n = 9			62.02	3.402		Tukey	No-PTSD vs. PTSD+Saline	0.0035		**
								Tukey	No-PTSD vs. PTSD+EK	0.9017		ns
								Tukey	No-PTSD vs. PTSD+LK	<0.0001		****
								Tukey	PTSD+Saline vs. PTSD+EK	0.0388		*
								Tukey	PTSD+Saline vs. PTSD+LK	0.7037		ns
								Tukey	PTSD+EK vs. PTSD+LK	0.0014		**
	Extinction Day 2	No-PTSD n = 9	mice		29.81	3.926	2-way ANOVA		Trials × Intervention interaction	0.9109	F (15, 186) = 0.5471	ns
		PTSD+Saline n = 9			44.14	3.33			Main effect of trials	<0.0001	F (5, 186) = 7.666	****
		PTSD+EK n = 8			32.73	6.134			Main effect of Intervention	<0.0001	F (3, 186) = 9.343	****
		PTSD+LK n = 9			48.58	4.204		Tukey	No-PTSD vs. PTSD+Saline	0.0036		**
								Tukey	No-PTSD vs. PTSD+EK	0.6794		ns
								Tukey	No-PTSD vs. PTSD+LK	0.0002		***
								Tukey	PTSD+Saline vs. PTSD+EK	0.1151		ns
								Tukey	PTSD+Saline vs. PTSD+LK	0.8699		ns
								Tukey	PTSD+EK vs. PTSD+LK	0.0167		*
	Extinction Retrieval	No-PTSD n = 9	mice		24.76	2.947	2-way ANOVA		Trials × Intervention interaction	0.9706	F (15, 186) = 0.4245	ns
		PTSD+Saline n = 9			39.54	3.579			Main effect of trials	0.0652	F (5, 186) = 2.117	ns
		PTSD+EK n = 8			26.12	2.045			Main effect of Intervention	0.0003	F (3, 186) = 6.691	***
		PTSD+LK n = 9			38.65	2.526		Tukey	No-PTSD vs. PTSD+Saline	0.0037		**
								Tukey	No-PTSD vs. PTSD+EK	0.9898		ns
								Tukey	No-PTSD vs. PTSD+LK	0.0075		**
								Tukey	PTSD+Saline vs. PTSD+EK	0.014		*
								Tukey	PTSD+Saline vs. PTSD+LK	0.9967		ns
								Tukey	PTSD+EK vs. PTSD+LK	0.0254		*
1H	Fear Renewal	No-PTSD n = 9	mice	W = 0.8677, P = 0.1163	16	3.86	1-way ANOVA			0.0191	F (3, 31) = 2.385	*
		PTSD+Saline n = 9		W = 0.9661, P = 0.8594	32.57	5.232		Tukey	No-PTSD vs. PTSD+Saline	0.0277		*
		PTSD+EK n = 8		W = 0.9636, P = 0.8435	16.05	1.936		Tukey	No-PTSD vs. PTSD+EK	>0.9999		ns
		PTSD+LK n = 9		W = 0.9687, P = 0.8832	21.84	3.89		Tukey	No-PTSD vs. PTSD+LK	0.7234		ns
								Tukey	PTSD+Saline vs. PTSD+EK	0.0348		*
								Tukey	PTSD+Saline vs. PTSD+LK	0.2393		ns
								Tukey	PTSD+EK vs. PTSD+LK	0.7466		ns
2D	DA Neurons Firing Rate	Baseline n = 63 from 7 mice	neuron	W = 0.8331, P <0.0001	2.204	0.2258	Kruskal-Wallis test			<0.0001	Kruskal-Wallis statistic = 32.54	****
		Post D1 n = 49 from 7 mice		W = 0.8175, P <0.0001	1.435	0.1604		Dunn's	Baseline vs. Post D1	0.0461		*
		Post D7 n = 42 from 7 mice		W = 0.8641, P <0.0001	0.7587	0.07414		Dunn's	Baseline vs. Post D7	<0.0001		****
								Dunn's	Post D1 vs. Post D7	0.004		**
2E	Non-DA Neurons Firing Rate	Baseline n = 73 from 7 mice	neuron	W = 0.7410, P <0.0001	20.05	2.983	Kruskal-Wallis test			0.6196	Kruskal-Wallis statistic = 0.9575	ns
		Post D1 n = 108 from 7 mice		W = 0.7190, P <0.0001	16.12	2.068		Dunn's	Baseline vs. Post D1	>0.9999		ns
		Post D7 n = 116 from 7 mice		W = 0.7317, P <0.0001	16.27	1.99		Dunn's	Baseline vs. Post D7	>0.9999		ns
								Dunn's	Post D1 vs. Post D7	>0.9999		ns
2F	DA Neurons Burst Index	Baseline n = 63 from 7 mice	neuron	W = 0.8891, P < 0.0001	0.3534	0.02999	Kruskal-Wallis test			<0.0001	Kruskal-Wallis statistic = 20.305	****
		Post D1 n = 49 from 7 mice		W = 0.8438, P < 0.0001	0.2565	0.02661		Dunn's	Baseline vs. Post D1	0.1281		ns
		Post D7 n = 42 from 7 mice		W = 0.9370, P = 0.0224	0.161	0.01422		Dunn's	Baseline vs. Post D7	<0.0001		****
								Dunn's	Post D1 vs. Post D7	0.0453		*
2G	DA Neurons Burst Duration	Baseline n = 63 from 7 mice	neuron	W = 0.7847, P <0.0001	0.07519	0.004821	Kruskal-Wallis test			0.0002	Kruskal-Wallis statistic = 17.13	***
		Post D1 n = 49 from 7 mice		W = 0.6814, P <0.0001	0.05992	0.004001		Dunn's	Baseline vs. Post D1	0.0127		*
		Post D7 n = 42 from 7 mice		W = 0.9881, P = 0.9354	0.04967	0.001739		Dunn's	Baseline vs. Post D7	0.0003		***
								Dunn's	Post D1 vs. Post D7	0.7947		ns
2H	DA Neurons Spikes in Bursts	Baseline n = 63 from 7 mice	neuron	W = 0.7386, P <0.0001	2.821	0.1278	Kruskal-Wallis test			<0.0001	Kruskal-Wallis statistic = 20.26	****
		Post D1 n = 49 from 7 mice		W = 0.5453, P <0.0001	2.504	0.1236		Dunn's	Baseline vs. Post D1	0.0569		ns
		Post D7 n = 42 from 7 mice		W = 0.8025, P <0.0001	2.193	0.03357		Dunn's	Baseline vs. Post D7	<0.0001		****
								Dunn's	Post D1 vs. Post D7	0.1045		ns
3B	DA Neurons Firing Rate	No-PTSD n = 32 from 6 mice	neuron	W = 0.8503, P = 0.0004	1.638	0.2067	Kruskal-Wallis test			0.0001	Kruskal-Wallis statistic = 20.36	***
		PTSD+Saline n = 29 from 5 mice		W = 0.8874, P = 0.0049	0.6633	0.08396		Dunn's	No-PTSD vs. PTSD+Saline	0.0002		***
		PTSD+EK n = 29 from 5 mice		W = 0.8559, P = 0.0010	1.412	0.2167		Dunn's	No-PTSD vs. PTSD+EK	>0.9999		ns
		PTSD+LK n = 24 from 5 mice		W = 0.9625, P = 0.4911	0.7965	0.0817		Dunn's	No-PTSD vs. PTSD+LK	0.0226		*
								Dunn's	PTSD+Saline vs. PTSD+EK	0.0204		*
								Dunn's	PTSD+Saline vs. PTSD+LK	>0.9999		ns
								Dunn's	PTSD+EK vs. PTSD+LK	0.4652		ns
3C	DA Neurons Burst Index	No-PTSD n = 32 from 6 mice	neuron	W = 0.8383, P = 0.0002	0.3074	0.03789	Kruskal-Wallis test			0.0008	Kruskal-Wallis statistic = 16.62	***
		PTSD+Saline n = 29 from 5 mice		W = 0.9612, P = 0.3518	0.1694	0.01807		Dunn's	No-PTSD vs. PTSD+Saline	0.036		*
		PTSD+EK n = 29 from 5 mice		W = 0.9390, P = 0.0942	0.3406	0.03414		Dunn's	No-PTSD vs. PTSD+EK	>0.9999		ns
		PTSD+LK n = 24 from 5 mice		W = 0.9533, P = 0.3193	0.2256	0.0274		Dunn's	No-PTSD vs. PTSD+LK	>0.9999		ns
								Dunn's	PTSD+Saline vs. PTSD+EK	0.0006		***
								Dunn's	PTSD+Saline vs. PTSD+LK	0.9236		ns
								Dunn's	PTSD+EK vs. PTSD+LK	0.1346		ns
3D	DA Neurons Burst Duration	No-PTSD n = 32 from 6 mice	neuron	W = 0.6009, P <0.0001	0.06972	0.008775	Kruskal-Wallis test			0.0159	Kruskal-Wallis statistic = 10.34	*
		PTSD+Saline n = 29 from 5 mice		W = 0.9545, P = 0.2391	0.0496	0.002289		Dunn's	No-PTSD vs. PTSD+Saline	0.8122		ns
		PTSD+EK n = 29 from 5 mice		W = 0.6616, P <0.0001	0.08031	0.01049		Dunn's	No-PTSD vs. PTSD+EK	>0.9999		ns
		PTSD+LK n = 24 from 5 mice		W = 0.8200, P = 0.0006	0.05326	0.003359		Dunn's	No-PTSD vs. PTSD+LK	>0.9999		ns
								Dunn's	PTSD+Saline vs. PTSD+EK	0.0306		*
								Dunn's	PTSD+Saline vs. PTSD+LK	>0.9999		ns
								Dunn's	PTSD+EK vs. PTSD+LK	0.0517		ns
3E	DA Neurons Spikes in Bursts	No-PTSD n = 32 from 6 mice	neuron	W = 0.6038, P <0.0001	2.5	0.1322	Kruskal-Wallis test			<0.0001	Kruskal-Wallis statistic = 22.45	****
		PTSD+Saline n = 29 from 5 mice		W = 0.8954, P = 0.0076	2.19	0.03243		Dunn's	No-PTSD vs. PTSD+Saline	0.2095		ns
		PTSD+EK n = 29 from 5 mice		W = 0.6426, P <0.0001	2.785	0.1694		Dunn's	No-PTSD vs. PTSD+EK	0.0406		*
		PTSD+LK n = 24 from 5 mice		W = 0.8992, P = 0.0207	2.305	0.0488		Dunn's	No-PTSD vs. PTSD+LK	>0.9999		ns
								Dunn's	PTSD+Saline vs. PTSD+EK	<0.0001		****
								Dunn's	PTSD+Saline vs. PTSD+LK	0.4706		ns
								Dunn's	PTSD+EK vs. PTSD+LK	0.0397		*
3G	Fear Conditioning	mCherry n=8	mice		39.47	9.267	2-way ANOVA		Trials × Intervention interaction	0.7437	F (4, 75) = 0.4891	ns
		hM3Dq n=9			40.18	6.245			Main effect of trials	<0.0001	F (4, 75) = 8.022	****
									Main effect of Intervention	0.896	F (1, 75) = 0.01719	ns
	Extinction Day 1	mCherry n=8	mice		53.83	5.07	2-way ANOVA		Trials × Intervention interaction	0.788	F (5, 90) = 0.4831	ns
		hM3Dq n=9			41.64	4.893			Main effect of trials	0.0004	F (5, 90) = 5.074	***
									Main effect of Intervention	0.0049	F (1, 90) = 8.314	**
	Extinction Day 2	mCherry n=8	mice		35.82	6.088	2-way ANOVA		Trials × Intervention interaction	0.3226	F (5, 90) = 1.186	ns
		hM3Dq n=9			27.69	2.301			Main effect of trials	0.0013	F (5, 90) = 4.365	**
									Main effect of Intervention	0.0402	F (1, 90) = 4.333	*
	Extinction Retrieval	mCherry n=8	mice		34.29	3.808	2-way ANOVA		Trials × Intervention interaction	0.8878	F (5, 90) = 0.3394	ns
		hM3Dq n=9			22.78	3.25			Main effect of trials	0.0019	F (5, 90) = 4.164	**
									Main effect of Intervention	0.0009	F (1, 90) = 11.90	***
3H	Fear Renewal	mCherry n=8	mice	W = 0.8442, P = 0.0832	21.89	2.66	Two-tailed, unpaired t-test		hM3Dq vs. mCherry	0.874	t (15) = 0.1613	ns
		hM3Dq n=9		W = 0.8441, P = 0.0641	21.12	3.846
3J	Fear Conditioning	mCherry n=8	mice		34.76	5.663	2-way ANOVA		Trials × Intervention interaction	0.9576	F (4, 80) = 0.1607	ns
		hM4Di n=10			39.79	5.95			Main effect of trials	0.0008	F (4, 80) = 5.246	***
									Main effect of Intervention	0.3174	F (1, 80) = 1.012	ns
	Extinction Day 1	mCherry n=8	mice		41.82	4.199	2-way ANOVA		Trials × Intervention interaction	0.9971	F (5, 96) = 0.06445	ns
		hM4Di n=10			54.48	4.165			Main effect of trials	0.003	F (5, 96) = 3.878	**
									Main effect of Intervention	0.0034	F (1, 96) = 9.045	**
	Extinction Day 2	mCherry n=8	mice		33.36	4.227	2-way ANOVA		Trials × Intervention interaction	0.8248	F (5, 96) = 0.4327	ns
		hM4Di n=10			45.79	5.681			Main effect of trials	<0.0001	F (5, 96) = 9.014	****
									Main effect of Intervention	0.0002	F (1, 96) = 14.56	***
	Extinction Retrieval	mCherry n=8	mice		21.51	3.266	2-way ANOVA		Trials × Intervention interaction	0.4451	F (5, 96) = 0.9620	ns
		hM4Di n=10			30.24	5.761			Main effect of trials	<0.0001	F (5, 96) = 10.11	****
									Main effect of Intervention	0.0025	F (1, 96) = 9.629	**
3K	Fear Renewal	mCherry n=8	mice	W = 0.9595, P = 0.8051	22.19	2.777	Two-tailed, unpaired t-test		hM4Di vs. mCherry	0.6735	t (16) = 0.4292	ns
		hM4Di n=10		W = 0.9282, P = 0.4304	23.79	2.505
4D	The peak calcium signals during extinction day 1	No-PTSD n = 5	mice		8.723	1.323	2-way ANOVA		Trials × Intervention interaction	0.5864	F (15, 96) = 0.8815	ns
		PTSD+Saline n = 5			2.067	0.1222			Main effect of trials	0.6185	F (5, 96) = 0.7085	ns
		PTSD+EK n = 5			6.221	0.3303			Main effect of Intervention	<0.0001	F (3, 96) = 11.54	****
		PTSD+LK n = 5			5.07	0.5834		Tukey	No-PTSD vs. PTSD+Saline	<0.0001		****
								Tukey	No-PTSD vs. PTSD+EK	0.1372		ns
								Tukey	No-PTSD vs. PTSD+LK	0.0106		*
								Tukey	PTSD+Saline vs. PTSD+EK	0.0027		**
								Tukey	PTSD+Saline vs. PTSD+LK	0.0503		ns
								Tukey	PTSD+EK vs. PTSD+LK	0.7489		ns
4E	The peak calcium signals during extinction day 2	No-PTSD n = 5	mice		5.646	0.9817	2-way ANOVA		Trials × Intervention interaction	0.7383	F (15, 96) = 0.7400	ns
		PTSD+Saline n = 5			1.298	0.07203			Main effect of trials	0.4879	F (5, 96) = 0.8947	ns
		PTSD+EK n = 5			4.541	0.5287			Main effect of Intervention	0.0001	F (3, 96) = 7.551	***
		PTSD+LK n = 5			3.465	0.4116		Tukey	No-PTSD vs. PTSD+Saline	<0.0001		****
								Tukey	No-PTSD vs. PTSD+EK	0.6547		ns
								Tukey	No-PTSD vs. PTSD+LK	0.1086		ns
								Tukey	PTSD+Saline vs. PTSD+EK	0.0054		**
								Tukey	PTSD+Saline vs. PTSD+LK	0.1121		ns
								Tukey	PTSD+EK vs. PTSD+LK	0.6736		ns
4H	Fear Conditioning	mCherry n = 10	mice		42.96	7.754	2-way ANOVA		Trials × Intervention interaction	0.9502	F (4, 90) = 0.1760	ns
		ChR2 n = 10			40.22	9.295			Main effect of trials	<0.0001	F (4, 90) = 19.85	****
									Main effect of Intervention	0.4759	F (1, 90) = 0.5126	ns
	Extinction Day 1	mCherry n = 10	mice		39.49	2.665	2-way ANOVA		Trials × Intervention interaction	0.8953	F (5, 108) = 0.3278	ns
		ChR2 n = 10			20.84	3.49			Main effect of trials	0.1785	F (5, 108) = 1.557	ns
									Main effect of Intervention	<0.0001	F (1, 108) = 17.00	****
	Extinction Day 2	mCherry n = 10	mice		36.93	3.723	2-way ANOVA		Trials × Intervention interaction	0.9196	F (5, 108) = 0.2865	ns
		ChR2 n = 10			18.08	1.805			Main effect of trials	0.3731	F (5, 108) = 1.085	ns
									Main effect of Intervention	0.0003	F (1, 108) = 14.22	***
	Extinction Retrieval	mCherry n = 10	mice		39.47	5.513	2-way ANOVA		Trials × Intervention interaction	0.29	F (5, 108) = 1.252	ns
		ChR2 n = 10			20.7	2.207			Main effect of trials	0.0015	F (5, 108) = 4.247	**
									Main effect of Intervention	<0.0001	F (1, 108) = 27.48	****
4I	Fear Renewal	mCherry n = 10	mice	W = 0.9325, P = 0.4726	23.01	4.497	Two-tailed, unpaired t-test		ChR2 vs. mCherry	0.9713	t (18) = 0.03649	ns
		ChR2 n = 10		W = 0.8922, P = 0.1793	23.2	2.678
4K	Fear Conditioning	mCherry n = 9	mice		39.64	8.661	2-way ANOVA		Trials × Intervention interaction	0.9679	F (4, 80) = 0.1376	ns
		NpHR n = 9			37.6	7.775			Main effect of trials	<0.0001	F (4, 80) = 13.73	****
									Main effect of Intervention	0.6462	F (1, 80) = 0.2124	ns
	Extinction Day 1	mCherry n = 9	mice		21.92	2.254	2-way ANOVA		Trials × Intervention interaction	0.9324	F (5, 96) = 0.2626	ns
		NpHR n = 9			40.44	3.248			Main effect of trials	0.3259	F (5, 96) = 1.178	ns
									Main effect of Intervention	0.0001	F (1, 96) = 15.81	***
	Extinction Day 2	mCherry n = 9	mice		17.48	4.668	2-way ANOVA		Trials × Intervention interaction	0.5965	F (5, 96) = 0.7384	ns
		NpHR n = 9			37.88	2.129			Main effect of trials	0.0533	F (5, 96) = 2.273	ns
									Main effect of Intervention	<0.0001	F (1, 96) = 23.80	****
	Extinction Retrieval	mCherry n = 9	mice		28.01	3.352	2-way ANOVA		Trials × Intervention interaction	0.9911	F (5, 96) = 0.1042	ns
		NpHR n = 9			39.76	3.898			Main effect of trials	0.024	F (5, 96) = 2.725	*
									Main effect of Intervention	0.0078	F (1, 96) = 7.393	**
4L	Fear Renewal	mCherry n = 9	mice	W = 0.9078, P = 0.3007	22.22	2.967	Two-tailed, unpaired t-test		NpHR vs. mCherry	0.8072	t (16) = 0.2481	ns
		NpHR n = 9		W = 0.9240, P = 0.4266	23.39	3.636
5D	The peak calcium signals during activation of VTADA neurons	Pre n = 6	mice	W = 0.9718, P = 0.9040	0.3137	0.05089	paired Wilcoxon test		Pre vs. Post	0.0313	W = 21	*
		Post n = 6		W = 0.7408, P = 0.0162	0.704	0.0935
5F	Fear Conditioning	mCherry n = 8	mice		44.12	9.991	2-way ANOVA		Trials × Intervention interaction	0.8746	F (4, 80) = 0.3039	ns
		ChR2 n = 10			39.33	8.068			Main effect of trials	<0.0001	F (4, 80) = 15.62	****
									Main effect of Intervention	0.2963	F (1, 80) = 1.105	ns
	Extinction Day 1	mCherry n = 8	mice		44.41	3.772	2-way ANOVA		Trials × Intervention interaction	0.9699	F (5, 96) = 0.1791	ns
		ChR2 n = 10			16.94	2.472			Main effect of trials	0.0695	F (5, 96) = 2.120	ns
									Main effect of Intervention	<0.0001	F (1, 96) = 42.65	****
	Extinction Day 2	mCherry n = 8	mice		33.25	5.553	2-way ANOVA		Trials × Intervention interaction	0.7805	F (5, 96) = 0.4934	ns
		ChR2 n = 10			21.78	5.514			Main effect of trials	<0.0001	F (5, 96) = 7.688	****
									Main effect of Intervention	0.0038	F (1, 96) = 8.793	**
	Extinction Retrieval	mCherry n = 8	mice		36.9	6.314	2-way ANOVA		Trials × Intervention interaction	0.9657	F (5, 96) = 0.1901	ns
		ChR2 n = 10			28.38	5.571			Main effect of trials	<0.0001	F (5, 96) = 14.30	****
									Main effect of Intervention	0.0076	F (1, 96) = 7.430	**
5G	Fear Renewal	mCherry n = 8	mice	W = 0.9478, P = 0.6894	23.88	1.763	Two-tailed, unpaired t-test		ChR2 vs. mCherry	0.7921	t (16) = 0.2681	ns
		ChR2 n = 10		W = 0.9308, P = 0.4560	24.8	2.737
5I	Fear Conditioning	mCherry n = 9	mice		49.78	10.51	2-way ANOVA		Trials × Intervention interaction	0.9826	F (4, 75) = 0.09844	ns
		NpHR n = 8			48.28	9.409			Main effect of trials	<0.0001	F (4, 75) = 22.37	****
									Main effect of Intervention	0.7237	F (1, 75) = 0.1260	ns
	Extinction Day 1	mCherry n = 9	mice		33.59	2.478	2-way ANOVA		Trials × Intervention interaction	0.9999	F (5, 90) = 0.01756	ns
		NpHR n = 8			58.85	2.929			Main effect of trials	0.4017	F (5, 90) = 1.036	ns
									Main effect of Intervention	<0.0001	F (1, 90) = 22.81	****
	Extinction Day 2	mCherry n = 9	mice		27.72	5.706	2-way ANOVA		Trials × Intervention interaction	0.9427	F (5, 90) = 0.2421	ns
		NpHR n = 8			44.51	6.163			Main effect of trials	<0.0001	F (5, 90) = 8.710	****
									Main effect of Intervention	<0.0001	F (1, 90) = 17.88	****
	Extinction Retrieval	mCherry n = 9	mice		27.66	6.352	2-way ANOVA		Trials × Intervention interaction	0.9881	F (5, 90) = 0.1180	ns
		NpHR n = 8			36.56	7.222			Main effect of trials	<0.0001	F (5, 90) = 16.96	****
									Main effect of Intervention	0.0082	F (1, 90) = 7.303	**
5J	Fear Renewal	mCherry n = 9	mice	W = 0.8237, P = 0.0379	24.1	1.961	Two-tailed, unpaired Mann-Whitney test		NpHR vs. mCherry	0.9829	U = 35.5	ns
		NpHR n = 8		W = 0.9705, P = 0.9019	25.16	1.835
6D	Fear Conditioning	mCherry n = 7	mice		44.11	7.498	2-way ANOVA		Trials × Intervention interaction	0.991	F (4, 65) = 0.06945	ns
		ChR2 n = 8			41.9	7.862			Main effect of trials	<0.0001	F (4, 65) = 8.168	****
									Main effect of Intervention	0.681	F (1, 65) = 0.1705	ns
	Extinction Day 1	mCherry n = 7	mice		59.67	2.882	2-way ANOVA		Trials × Intervention interaction	0.983	F (5, 78) = 0.1378	ns
		ChR2 n = 8			30.1	2.365			Main effect of trials	0.3373	F (5, 78) = 1.158	ns
									Main effect of Intervention	<0.0001	F (1, 78) = 40.76	****
	Extinction Day 2	mCherry n = 7	mice		45.06	3.107	2-way ANOVA		Trials × Intervention interaction	0.9806	F (5, 78) = 0.1463	ns
		ChR2 n = 8			20.66	1.636			Main effect of trials	0.3382	F (5, 78) = 1.157	ns
									Main effect of Intervention	<0.0001	F (1, 78) = 31.44	****
	Extinction Retrieval	mCherry n = 7	mice		46.46	3.74	2-way ANOVA		Trials × Intervention interaction	0.7182	F (5, 78) = 0.5760	ns
		ChR2 n = 8			20.94	3.526			Main effect of trials	0.0064	F (5, 78) = 3.521	**
									Main effect of Intervention	<0.0001	F (1, 78) = 50.49	****
6E	Fear Renewal	mCherry n = 7	mice	W = 0.9585, P = 0.8057	37.02	7.467	Two-tailed, unpaired Mann-Whitney test		ChR2 vs. mCherry	0.014	U = 7	*
		ChR2 n = 8		W = 0.8197, P = 0.0463	15.82	3.984
6F	Fear Conditioning	mCherry n = 8	mice		39.11	8.274	2-way ANOVA		Trials × Intervention interaction	0.9074	F (4, 70) = 0.2522	ns
		NpHR n = 8			35.11	8.351			Main effect of trials	<0.0001	F (4, 70) = 21.82	****
									Main effect of Intervention	0.2622	F (1, 70) = 1.278	ns
	Extinction Day 1	mCherry n = 8	mice		33.51	4.628	2-way ANOVA		Trials × Intervention interaction	0.6849	F (5, 84) = 0.6200	ns
		NpHR n = 8			41.89	5.536			Main effect of trials	<0.0001	F (5, 84) = 10.07	****
									Main effect of Intervention	0.0087	F (1, 84) = 7.220	**
	Extinction Day 2	mCherry n = 8	mice		19.64	4.202	2-way ANOVA		Trials × Intervention interaction	0.9605	F (5, 84) = 0.2027	ns
		NpHR n = 8			32.63	3.724			Main effect of trials	0.0002	F (5, 84) = 5.380	***
									Main effect of Intervention	0.0002	F (1, 84) = 14.94	***
	Extinction Retrieval	mCherry n = 8	mice		18.74	4.064	2-way ANOVA		Trials × Intervention interaction	0.766	F (5, 84) = 0.5126	ns
		NpHR n = 8			29.93	5.261			Main effect of trials	<0.0001	F (5, 84) = 8.138	****
									Main effect of Intervention	0.0007	F (1, 84) = 12.26	***
6G	Fear Renewal	mCherry n = 8	mice	W = 0.9133, P = 0.3780	23.56	5.132	Two-tailed, unpaired t test		NpHR vs. mCherry	0.4219	t (14) = 0.8274	ns
		NpHR n = 8		W = 0.9842, P = 0.9806	28.49	3.019
7B	c-Fos+ cells number in OFC	No-TI n=7	mice	W = 0.8973, P = 0.3147	154.4	14.05	Two-tailed, unpaired t-test		No-TI vs. TI	<0.0001	t (11) = 9.505	****
		TI n=6		W = 0.9237, P = 0.5326	341.7	13.55
7D	DA signals Peak (ΔF/F)	LK+No-TI Pre n = 6	mice		0.79	0.089	2-way ANOVA		Intervention × Time interaction	0.0075	F (1, 20) = 8.857	**
		LK+No-TI Post n = 6			1.905	0.323			Main effect of Intervention	0.0133	F (1, 20) = 7.380	*
		LK+TI Pre n = 6			0.702	0.156			Main effect of Time	<0.0001	F (1, 20) = 39.23	****
		LK+TI Post n = 6			3.834	0.568		Tukey	LK+No-TI:Pre vs. LK+No-TI:Post	0.1258		ns
								Tukey	LK+No-TI:Pre vs. LK+TI:Pre	0.9977		ns
								Tukey	LK+No-TI:Pre vs. LK+TI:Post	<0.0001		****
								Tukey	LK+No-TI:Post vs. LK+TI:Pre	0.0891		ns
								Tukey	LK+No-TI:Post vs. LK+TI:Post	0.0034		**
								Tukey	LK+TI:Pre vs. LK+TI:Post	<0.0001		****
7F	The fraction of five behavioral categories	LK+No-TI n = 11	mice				2-way ANOVA		Behavior × Intervention interaction	<0.0001	F (8, 140) = 10.18	****
		LK+ TI n = 10							Main effect of Behavior	<0.0001	F (4, 140) = 96.33	****
		EK+No-TI n = 10							Main effect of Intervention	0.9659	F (2, 140) = 0.03466	ns
									Flashback
					0.136, LK+NO-TI	0.015, LK+NO-TI		Tukey	LK+NO-TI vs. LK+TI	0.0221		*
					0.074, LK+TI	0.007, LK+TI		Tukey	LK+NO-TI vs. EK+NO-TI	0.005		**
					0.063, EK+NO-TI	0.005, EK+NO-TI		Tukey	LK+TI vs. EK+NO-TI	0.8745		ns
									Exploration
					0.209, LK+NO-TI	0.017, LK+NO-TI		Tukey	LK+NO-TI vs. LK+TI	0.0007		***
					0.296, LK+TI	0.016, LK+TI		Tukey	LK+NO-TI vs. EK+NO-TI	<0.0001		****
					0.373, EK+NO-TI	0.022, EK+NO-TI		Tukey	LK+TI vs. EK+NO-TI	0.0041		**
									Vigilance
					0.168, LK+NO-TI	0.012, LK+NO-TI		Tukey	LK+NO-TI vs. LK+TI	0.0918		ns
					0.119, LK+TI	0.008, LK+TI		Tukey	LK+NO-TI vs. EK+NO-TI	0.0054		**
					0.095, EK+NO-TI	0.010, EK+NO-TI		Tukey	LK+TI vs. EK+NO-TI	0.56		ns
									Avoidance/Anxiety
					0.142, LK+NO-TI	0.012, LK+NO-TI		Tukey	LK+NO-TI vs. LK+TI	0.5503		ns
					0.118, LK+TI	0.015, LK+TI		Tukey	LK+NO-TI vs. EK+NO-TI	0.983		ns
					0.146, EK+NO-TI	0.019, EK+NO-TI		Tukey	LK+TI vs. EK+NO-TI	0.4597		ns
									Locomotion
					0.263, LK+NO-TI	0.018, LK+NO-TI		Tukey	LK+NO-TI vs. LK+TI	0.0968		ns
					0.311, LK+TI	0.023, LK+TI		Tukey	LK+NO-TI vs. EK+NO-TI	0.9166		ns
					0.254, EK+NO-TI	0.029, EK+NO-TI		Tukey	LK+TI vs. EK+NO-TI	0.0436		*
7G	Movements transferred to freezing	LK+No-TI n = 11	mice	W = 0.9434, P = 0.5616	10.7	0.8074	1-way ANOVA			<0.0001	F (2, 28) = 0.7183
		LK+ TI n = 10		W = 0.8560, P = 0.0685	6.595	0.5107		Tukey	LK+NO-TI vs. LK+TI	0.0003		***
		EK+No-TI n = 10		W = 0.8735, P = 0.1099	5.784	0.55		Tukey	LK+NO-TI vs. EK+NO-TI	<0.0001		****
								Tukey	LK+TI vs. EK+NO-TI	0.6649		ns
7I	Fear Conditioning	LK+No-TI n = 11	mice		51.75	9.793	2-way ANOVA		Trials × Intervention interaction	0.9954	F (8, 140) = 0.1610	ns
		LK+ TI n = 10			50.01	9.586			Main effect of trials	<0.0001	F (4, 140) = 36.41	****
		EK+No-TI n = 10			47.85	9.256			Main effect of Intervention	0.5963	F (2, 140) = 0.5189	ns
								Tukey	LK+No-TI vs. LK+ TI	0.8919		ns
								Tukey	LK+No-TI vs. EK+No-TI	0.5667		ns
								Tukey	LK+ TI vs. EK+No-TI	0.847		ns
	Extinction Day 1	LK+No-TI n = 11	mice		65.52	5.417	2-way ANOVA		Trials × Intervention interaction	0.9744	F (10, 168) = 0.3223	ns
		LK+ TI n = 10			43.23	3.445			Main effect of trials	0.0001	F (5, 168) = 5.391	***
		EK+No-TI n = 10			40.67	3.877			Main effect of Intervention	<0.0001	F (2, 168) = 20.62	****
								Tukey	LK+No-TI vs. LK+ TI	<0.0001		****
								Tukey	LK+No-TI vs. EK+No-TI	<0.0001		****
								Tukey	LK+ TI vs. EK+No-TI	0.8293		ns
	Extinction Day 2	LK+No-TI n = 11	mice		51.45	5.426	2-way ANOVA		Trials × Intervention interaction	0.9864	F (10, 168) = 0.2725	ns
		LK+ TI n = 10			34.79	5.934			Main effect of trials	<0.0001	F (5, 168) = 14.88	****
		EK+No-TI n = 10			34.34	6.143			Main effect of Intervention	<0.0001	F (2, 168) = 14.79	****
								Tukey	LK+No-TI vs. LK+ TI	<0.0001		****
								Tukey	LK+No-TI vs. EK+No-TI	<0.0001		****
								Tukey	LK+ TI vs. EK+No-TI	0.9919		ns
	Extinction Retrieval	LK+No-TI n = 11	mice		31.63	3.835	2-way ANOVA		Trials × Intervention interaction	0.9112	F (10, 168) = 0.4639	ns
		LK+ TI n = 10			20.77	4.882			Main effect of trials	<0.0001	F (5, 168) = 12.29	****
		EK+No-TI n = 10			19.43	3.755			Main effect of Intervention	<0.0001	F (2, 168) = 11.59	****
								Tukey	LK+No-TI vs. LK+ TI	0.0004		***
								Tukey	LK+No-TI vs. EK+No-TI	<0.0001		****
								Tukey	LK+ TI vs. EK+No-TI	0.8856		ns
7J	Fear Renewal	LK+No-TI n = 11	mice	W = 0.9608, P = 0.7802	22.83	2.459	1-way ANOVA			0.6848	F (2, 28) = 1.415	ns
		LK+ TI n = 10		W = 0.9445, P = 0.6037	21.86	2.306		Tukey	LK+No-TI vs. LK+ TI	0.9442		ns
		EK+No-TI n = 10		W = 0.9545, P = 0.7219	20.21	1.456		Tukey	LK+No-TI vs. EK+No-TI	0.6634		ns
								Tukey	LK+ TI vs. EK+No-TI	0.8553		ns
S1B	Total distance	No-PTSD n = 9	mice	W = 0.9092, P = 0.3101	14.75	0.4512	1-way ANOVA			0.0046	F (3, 31) = 1.377	**
		PTSD+Saline n = 9		W = 0.8960, P = 0.2299	10.04	0.7444		Tukey	No-PTSD vs. PTSD+Saline	0.0037		**
		PTSD+EK n = 8		W = 0.9545, P = 0.7568	13.59	1.102		Tukey	No-PTSD vs. PTSD+EK	0.8038		ns
		PTSD+LK n = 9		W = 0.9455, P = 0.6405	13.52	1.153		Tukey	No-PTSD vs. PTSD+LK	0.7585		ns
								Tukey	PTSD+Saline vs. PTSD+EK	0.0458		*
								Tukey	PTSD+Saline vs. PTSD+LK	0.0429		*
								Tukey	PTSD+EK vs. PTSD+LK	>0.9999		ns
	Number of entries to Central zone	No-PTSD n = 9	mice	W = 0.9520, P = 0.7124	21.67	1.19	1-way ANOVA			0.002	F (3, 31) = 1.073	**
		PTSD+Saline n = 9		W = 0.9069, P = 0.2951	11.11	1.94		Tukey	No-PTSD vs. PTSD+Saline	0.0014		**
		PTSD+EK n = 8		W = 0.9158, P = 0.3965	19	1.909		Tukey	No-PTSD vs. PTSD+EK	0.7428		ns
		PTSD+LK n = 9		W = 0.8707, P = 0.1252	18.33	2.147		Tukey	No-PTSD vs. PTSD+LK	0.5662		ns
								Tukey	PTSD+Saline vs. PTSD+EK	0.0259		*
								Tukey	PTSD+Saline vs. PTSD+LK	0.0385		*
								Tukey	PTSD+EK vs. PTSD+LK	0.9942		ns
S1D	Times in Open zone	No-PTSD n = 9	mice	W = 0.8791, P = 0.1535	39.78	3.039	1-way ANOVA			0.0027	F (3, 31) = 1.094	**
		PTSD+Saline n = 9		W = 0.8381, P = 0.0550	23.13	3.817		Tukey	No-PTSD vs. PTSD+Saline	0.0426		*
		PTSD+EK n = 8		W = 0.9300, P = 0.5165	47.85	5.988		Tukey	No-PTSD vs. PTSD+EK	0.5634		ns
		PTSD+LK n = 9		W = 0.7981, P = 0.0194	40.31	4.182		Tukey	No-PTSD vs. PTSD+LK	0.9997		ns
								Tukey	PTSD+Saline vs. PTSD+EK	0.0019		**
								Tukey	PTSD+Saline vs. PTSD+LK	0.0346		*
								Tukey	PTSD+EK vs. PTSD+LK	0.6167		ns
	Number of entries to Open zone	No-PTSD n = 9	mice	W = 0.9129, P = 0.3367	12.44	1.659	1-way ANOVA			0.0032	F (3, 31) = 1.815	**
		PTSD+Saline n = 9		W = 0.9406, P = 0.5884	6.222	0.7027		Tukey	No-PTSD vs. PTSD+Saline	0.0028		**
		PTSD+EK n = 8		W = 0.8691, P = 0.1477	10.88	1.141		Tukey	No-PTSD vs. PTSD+EK	0.7806		ns
		PTSD+LK n = 9		W = 0.9305, P = 0.4857	11.11	0.8731		Tukey	No-PTSD vs. PTSD+LK	0.8407		ns
								Tukey	PTSD+Saline vs. PTSD+EK	0.0408		*
								Tukey	PTSD+Saline vs. PTSD+LK	0.0236		*
								Tukey	PTSD+EK vs. PTSD+LK	0.9989		ns
S2C	Speed	No-PTSD n = 9	mice		60.27	2.399	2-way ANOVA		Behavior × Intervention interaction	>0.9999	F (45, 512) = 0.3383	ns
		PTSD+Saline n = 9			46.67	1.915			Main effect of Behavior	<0.0001	F (15, 512) = 57.77	****
		PTSD+EK n = 8			54.1	2.035			Main effect of Intervention	<0.0001	F (3, 512) = 129.9	****
		PTSD+LK n = 9			48.37	1.906		Tukey	No-PTSD vs. PTSD+Saline	<0.0001		****
								Tukey	No-PTSD vs. PTSD+EK	<0.0001		****
								Tukey	No-PTSD vs. PTSD+LK	<0.0001		****
								Tukey	PTSD+Saline vs. PTSD+EK	<0.0001		****
								Tukey	PTSD+Saline vs. PTSD+LK	0.1197		ns
								Tukey	PTSD+EK vs. PTSD+LK	<0.0001		****
S2D	Behavior Fraction	No-PTSD n = 9	mice				2-way ANOVA		Behavior × Intervention interaction	<0.0001	F (12, 155) = 6.117	****
		PTSD+Saline n = 9							Main effect of Behavior	<0.0001	F (4, 155) = 114.6	****
		PTSD+EK n = 8							Main effect of Intervention	>0.9999	F (3, 155) = 4.809e-011	ns
		PTSD+LK n = 9							Fear Flashback
					6.4, No-PTSD	0.7, No-PTSD		Tukey	NO-PTSD vs. PTSD+Saline	0.0057		**
					13.2, PTSD+Saline	1.3, PTSD+Saline		Tukey	NO-PTSD vs. PTSD+EK	0.9279		ns
					7.7, PTSD+EK	0.7, PTSD+EK		Tukey	NO-PTSD vs. PTSD+LK	0.3637		ns
					9.7, PTSD+LK	0.9, PTSD+LK		Tukey	PTSD+Saline vs. PTSD+EK	0.0458		*
								Tukey	PTSD+Saline vs. PTSD+LK	0.3209		ns
								Tukey	PTSD+EK vs. PTSD+LK	0.7665		ns
									Exploration
					32.3, No-PTSD	1.6, No-PTSD		Tukey	NO-PTSD vs. PTSD+Saline	0.0043		**
					25.3, PTSD+Saline	1.1, PTSD+Saline		Tukey	NO-PTSD vs. PTSD+EK	0.7935		ns
					30.3, PTSD+EK	1.6, PTSD+EK		Tukey	NO-PTSD vs. PTSD+LK	0.0268		*
					26.5, PTSD+LK	1.8, PTSD+LK		Tukey	PTSD+Saline vs. PTSD+EK	0.0808		ns
								Tukey	PTSD+Saline vs. PTSD+LK	0.9329		ns
								Tukey	PTSD+EK vs. PTSD+LK	0.2661		ns
									Vigilance
					12, No-PTSD	0.8, No-PTSD		Tukey	NO-PTSD vs. PTSD+Saline	0.3338		ns
					15.5, PTSD+Saline	2.1, PTSD+Saline		Tukey	NO-PTSD vs. PTSD+EK	0.82		ns
					13.9, PTSD+EK	1.2, PTSD+EK		Tukey	NO-PTSD vs. PTSD+LK	0.0373		*
					17.5, PTSD+LK	1.5, PTSD+LK		Tukey	PTSD+Saline vs. PTSD+EK	0.8695		ns
								Tukey	PTSD+Saline vs. PTSD+LK	0.7372		ns
								Tukey	PTSD+EK vs. PTSD+LK	0.2981		ns
									Avoidance/Anxiety
					21.8, No-PTSD	1.8, No-PTSD		Tukey	NO-PTSD vs. PTSD+Saline	0.0267		*
					27.6, PTSD+Saline	1.3, PTSD+Saline		Tukey	NO-PTSD vs. PTSD+EK	0.9996		ns
					22, PTSD+EK	0.8, PTSD+EK		Tukey	NO-PTSD vs. PTSD+LK	0.2503		ns
					25.6, PTSD+LK	1.7, PTSD+LK		Tukey	PTSD+Saline vs. PTSD+EK	0.0443		*
								Tukey	PTSD+Saline vs. PTSD+LK	0.7651		ns
								Tukey	PTSD+EK vs. PTSD+LK	0.3271		ns
									Locomotion
					27.5, No-PTSD	2.2, No-PTSD		Tukey	NO-PTSD vs. PTSD+Saline	0.0001		***
					18.4, PTSD+Saline	1.8, PTSD+Saline		Tukey	NO-PTSD vs. PTSD+EK	0.91		ns
					26.1, PTSD+EK	1.4, PTSD+EK		Tukey	NO-PTSD vs. PTSD+LK	0.0052		**
					20.6, PTSD+LK	1.1, PTSD+LK		Tukey	PTSD+Saline vs. PTSD+EK	0.0021		**
								Tukey	PTSD+Saline vs. PTSD+LK	0.7102		ns
								Tukey	PTSD+EK vs. PTSD+LK	0.0492		*
S2G	Fear Conditioning	Cluster 1 n = 9	mice		47.57	9.693	2-way ANOVA		Trials × Intervention interaction	0.2274	F (4, 80) = 1.443	ns
		Cluster 2 n = 9			44.36	8.531			Main effect of trials	<0.0001	F (4, 80) = 11.70	****
									Main effect of Intervention	0.5251	F (1, 80) = 0.4073	ns
	Extinction Day 1	Cluster 1 n = 9	mice		60.73	3.666	2-way ANOVA		Trials × Intervention interaction	0.493	F (5, 96) = 0.8870	ns
		Cluster 2 n = 9			46.69	3.684			Main effect of trials	0.0083	F (5, 96) = 3.318	**
									Main effect of Intervention	0.0002	F (1, 96) = 15.33	***
	Extinction Day 2	Cluster 1 n = 9	mice		45.66	3.313	2-way ANOVA		Trials × Intervention interaction	0.7033	F (5, 96) = 0.5956	ns
		Cluster 2 n = 9			28.29	4.228			Main effect of trials	0.0277	F (5, 96) = 2.643	*
									Main effect of Intervention	<0.0001	F (1, 96) = 16.93	****
	Extinction Retrieval	Cluster 1 n = 9	mice		42.3	3.047	2-way ANOVA		Trials × Intervention interaction	0.8656	F (5, 96) = 0.3736	ns
		Cluster 2 n = 9			21.3	2.929			Main effect of trials	0.1122	F (5, 96) = 1.840	ns
									Main effect of Intervention	<0.0001	F (1, 96) = 27.32	****
S2H	Fear Renewal	Cluster 1 n = 9	mice	W = 0.8854, P = 0.1787	35.76	6.295	Two-tailed, unpaired t test		Cluster 1 vs. Cluster 2	0.3342	t (16) = 0.9958	ns
		Cluster 2 n = 9		W = 0.9291, P = 0.4724	45.73	7.784
S3B	Total distance	Saline n = 10	mice	W = 0.9333, P = 0.4812	11.15	1.144	Two-tailed, unpaired t test		Saline vs. Ketamine	0.5173	t (18) = 0.6604	ns
		Ketamine n = 10		W = 0.9163, P = 0.3275	12.18	1.056
	Numbers of enteries to Central zone	Saline n = 10	mice	W = 0.9096, P = 0.2783	15.3	3.073	Two-tailed, unpaired t test		Saline vs. Ketamine	0.928	t (18) = 0.09169	ns
		Ketamine n = 10		W = 0.8868, P = 0.1559	14.9	3.096
S3C	Numbers of enteries to Open zone	Saline n = 10	mice	W = 0.9145, P = 0.3134	4.4	0.636	Two-tailed, unpaired t test		Saline vs. Ketamine	0.4073	t (18) = 0.8485	ns
		Ketamine n = 10		W = 0.8903, P = 0.1707	5.2	0.696
	Times in Open zone	Saline n = 10	mice	W = 0.9280, P = 0.4282	10.7	2.152	Two-tailed, unpaired t test		Saline vs. Ketamine	0.7884	t (18) = 0.2725	ns
		Ketamine n = 10		W = 0.9012, P = 0.2259	9.96	1.657
S3D	Transfer to Freezing	Saline n = 10	mice	W = 0.9117, P = 0.2931	11.9	0.7036	Two-tailed, unpaired t test		Saline vs. Ketamine	0.9896	t (18) = 0.01323	ns
		Ketamine n = 10		W = 0.9434, P = 0.5918	11.88	0.7921
S3E	Fear Conditioning	Saline n = 10	mice		31.42	4.173	2-way ANOVA		Trials × Intervention interaction	0.8186	F (4, 95) = 0.3854	ns
		Ketamine n = 10			32.7	4.189			Main effect of trials	0.0045	F (4, 95) = 4.040	**
									Main effect of Intervention	0.749	F (1, 95) = 0.1029	ns
	Extinction Day 1	Saline n = 10	mice		57.47	6.624	2-way ANOVA		Trials × Intervention interaction	0.3253	F (5, 108) = 1.177	ns
		Ketamine n = 10			59.02	3.562			Main effect of trials	<0.0001	F (5, 108) = 8.567	****
									Main effect of Intervention	0.6504	F (1, 108) = 0.2066	ns
	Extinction Day 2	Saline n = 10	mice		34.16	4.956	2-way ANOVA		Trials × Intervention interaction	0.9383	F (5, 108) = 0.2514	ns
		Ketamine n = 10			36.49	5.544			Main effect of trials	<0.0001	F (5, 108) = 10.34	****
									Main effect of Intervention	0.473	F (1, 108) = 0.5186	ns
	Extinction Retrieval	Saline n = 10	mice		31.96	3.042	2-way ANOVA		Trials × Intervention interaction	0.7613	F (5, 108) = 0.5192	ns
		Ketamine n = 10			30.37	4.863			Main effect of trials	<0.0001	F (5, 108) = 6.625	****
									Main effect of Intervention	0.6012	F (1, 108) = 0.2749	ns
S3F	Fear Renewal	Saline n = 10	mice	W = 0.8097, P = 0.0126	15.15	2.899	Mann-Whitney		Saline vs. Ketamine	0.8633	U = 52	ns
		Ketamine n = 10		W = 0.9100, P = 2809	16.78	3.119
S4B	Total distance	Saline n = 8	mice	W = 0.9595, P = 0.8055	13.51	1.186	Two-tailed, unpaired t test		Saline vs. Ketamine	0.0394	t (14) = 2.272	*
		Ketamine n = 8		W = 0.9636, P = 0.8433	17.26	1.152
	Numbers of enteries to Central zone	Saline n = 8	mice	W = 0.9374, P = 0.5852	14.5	1.118	Two-tailed, unpaired t test		Saline vs. Ketamine	0.1465	t (14) = 1.537	ns
		Ketamine n = 8		W = 0.9209, P = 0.4370	19.13	2.793
S4C	Numbers of enteries to Open zone	Saline n = 8	mice	W = 0.9154, P = 0.3933	12.63	2.162	Two-tailed, unpaired t test		Saline vs. Ketamine	0.0476	t (14) = 2.171	*
		Ketamine n = 8		W = 0.9232, P = 0.4566	19.25	2.153
	Times in Open zone	Saline n = 8	mice	W = 0.8725, P = 0.1595	79.55	11.47	Two-tailed, unpaired t test		Saline vs. Ketamine	0.0113	t (14) = 2.913	*
		Ketamine n = 8		W = 0.9781, P = 0.9530	120	7.838
S4D	Transfer to Freezing	Saline n = 8	mice	W = 0.9280, P = 0.4985	10.07	0.4256	Two-tailed, unpaired t test		Saline vs. Ketamine	0.0397	t (14) = 2.267	*
		Ketamine n = 8		W = 0.9202, P = 0.4311	8.428	0.5848
S4E	Fear Conditioning	Saline n = 8	mice		33.91	7.472	2-way ANOVA		Trials × Intervention interaction	0.8225	F (4, 70) = 0.3795	ns
		Ketamine n = 8			30.58	7.651			Main effect of trials	<0.0001	F (4, 70) = 7.369	****
									Main effect of Intervention	0.5425	F (1, 70) = 0.3746	ns
	Extinction Day 1	Saline n = 8	mice		63.75	4.942	2-way ANOVA		Trials × Intervention interaction	0.8473	F (5, 84) = 0.4003	ns
		Ketamine n = 8			51.86	4.386			Main effect of trials	0.0004	F (5, 84) = 5.084	***
									Main effect of Intervention	0.0038	F (1, 84) = 8.873	**
	Extinction Day 2	Saline n = 8	mice		38.35	5.092	2-way ANOVA		Trials × Intervention interaction	0.9995	F (5, 84) = 0.03068	ns
		Ketamine n = 8			30.63	5.32			Main effect of trials	<0.0001	F (5, 84) = 8.194	****
									Main effect of Intervention	0.0364	F (1, 84) = 4.522	*
	Extinction Retrieval	Saline n = 8	mice		36.42	3.146	2-way ANOVA		Trials × Intervention interaction	0.9583	F (5, 84) = 0.2079	ns
		Ketamine n = 8			24.54	2.64			Main effect of trials	0.0444	F (5, 84) = 2.391	*
									Main effect of Intervention	0.0014	F (1, 84) = 10.88	**
S4F	Fear Renewal	Saline n = 8	mice	W = 0.9333, P = 0.5469	16.42	0.7252	Two-tailed, unpaired t test		Saline vs. Ketamine	0.8099	t (14) = 0.2451	ns
		Ketamine n = 8		W = 0.9300, P = 0.5162	15.9	1.994
S5B	c-Fos+ cells number	Baseline n = 3	mice				2-way ANOVA		Region × Intervention interaction	<0.0001	F (12, 42) = 10.33	****
		Post D1 n = 3							Main effect of Region	<0.0001	F (6, 42) = 554.4	****
		Post D7 n = 3							Main effect of Intervention	<0.0001	F (2, 42) = 49.14	****
									VO
					106.333, Baseline	4.256, Baseline		Tukey	Baseline vs. Post D1	<0.0001		****
					141.333, Post D1	10.899, Post D1		Tukey	Baseline vs. Post D7	<0.0001		****
					49.667, Post D7	4.333, Post D7		Tukey	Post D1 vs. Post D7	<0.0001		****
									PrL
					186, Baseline	5.508, Baseline		Tukey	Baseline vs. Post D1	0.01		**
					208.333, Post D1	7.055, Post D1		Tukey	Baseline vs. Post D7	0.9283		ns
					183.333, Post D7	10.713, Post D7		Tukey	Post D1 vs. Post D7	0.0036		**
									IL
					108, Baseline	6.429, Baseline		Tukey	Baseline vs. Post D1	0.0113		*
					130, Post D1	6.807, Post D1		Tukey	Baseline vs. Post D7	0.9446		ns
					105.667, Post D7	4.096, Post D7		Tukey	Post D1 vs. Post D7	0.0047		**
									Hipp
					29.333, Baseline	2.603, Baseline		Tukey	Baseline vs. Post D1	0.9283		ns
					32, Post D1	3.215, Post D1		Tukey	Baseline vs. Post D7	0.9988		ns
					29.667, Post D7	4.055, Post D7		Tukey	Post D1 vs. Post D7	0.9446		ns
									BLA
					7.333, Baseline	2.603, Baseline		Tukey	Baseline vs. Post D1	0.1844		ns
					20.333, Post D1	3.528, Post D1		Tukey	Baseline vs. Post D7	0.9713		ns
					5.667, Post D7	2.186, Post D7		Tukey	Post D1 vs. Post D7	0.1192		ns
									CeA
					9.333, Baseline	0.882, Baseline		Tukey	Baseline vs. Post D1	0.0019		**
					36, Post D1	4.583, Post D1		Tukey	Baseline vs. Post D7	0.959		ns
					7.333, Post D7	2.848, Post D7		Tukey	Post D1 vs. Post D7	0.0008		***
									VTA
					21.333, Baseline	2.404, Baseline		Tukey	Baseline vs. Post D1	0.1192		ns
					6.667, Post D1	0.882, Post D1		Tukey	Baseline vs. Post D7	0.0492		*
					3.667, Post D7	1.764, Post D7		Tukey	Post D1 vs. Post D7	0.9102		ns
S6B	Non-DA Neurons Firing Rate	Day 1 n = 79 from 6 mice	neuron	W = 0.8702, P < 0.0001	19.85	2.242	Kruskal-Wallis test			0.7994	Kruskal-Wallis statistic = 0.4478	ns
		Day 3 n = 67 from 6 mice		W = 0.8974, P < 0.0001	21.42	2.434		Dunn's	Day 1 vs. Day 3	>0.9999		ns
		Day 9 n = 66 from 6 mice		W = 0.8921, P < 0.0001	21.6	2.432		Dunn's	Day 1 vs. Day 9	>0.9999		ns
								Dunn's	Day 3 vs. Day 9	>0.9999		ns
S6C	DA Neurons Firing Rate	Day 1 n = 140 from 6 mice	neuron	W = 0.8093, P < 0.0001	2.007	0.1551	Kruskal-Wallis test			0.3014	Kruskal-Wallis statistic = 2.399	ns
		Day 3 n = 165 from 6 mice		W = 0.7215, P < 0.0001	1.991	0.1539		Dunn's	Day 1 vs. Day 3	>0.9999		ns
		Day 9 n = 147 from 6 mice		W = 0.7857, P < 0.0001	2.203	0.1649		Dunn's	Day 1 vs. Day 9	0.5046		ns
								Dunn's	Day 3 vs. Day 9	0.5716		ns
S6D	DA Neurons Burst Index	Day 1 n = 140 from 6 mice	neuron	W = 0.9167, P < 0.0001	0.2885	0.01647	Kruskal-Wallis test			0.1697	Kruskal-Wallis statistic = 3.548	ns
		Day 3 n = 165 from 6 mice		W = 0.8877, P < 0.0001	0.2936	0.0147		Dunn's	Day 1 vs. Day 3	>0.9999		ns
		Day 9 n = 147 from 6 mice		W = 0.9325, P < 0.0001	0.3137	0.01478		Dunn's	Day 1 vs. Day 9	0.2111		ns
								Dunn's	Day 3 vs. Day 9	0.515		ns
S6E	DA Neurons Burst Duration	Day 1 n = 140 from 6 mice	neuron	W = 0.7982, P < 0.0001	0.06897	0.002842	Kruskal-Wallis test			0.704	Kruskal-Wallis statistic = 0.7021	ns
		Day 3 n = 165 from 6 mice		W = 0.7169, P < 0.0001	0.06749	0.002725		Dunn's	Day 1 vs. Day 3	>0.9999		ns
		Day 9 n = 147 from 6 mice		W = 0.7805, P < 0.0001	0.06796	0.002656		Dunn's	Day 1 vs. Day 9	>0.9999		ns
								Dunn's	Day 3 vs. Day 9	>0.9999		ns
S6F	DA Neurons Spikes in Bursts	Day 1 n = 140 from 6 mice	neuron	W = 0.6475, P <0.0001	2.579	0.07054	Kruskal-Wallis test			0.4846	Kruskal-Wallis statistic = 1.449	ns
		Day 3 n = 165 from 6 mice		W = 0.6344, P <0.0001	2.565	0.06322		Dunn's	Baseline vs. Post D1	>0.9999		ns
		Day 9 n = 147 from 6 mice		W = 0.5485, P <0.0001	2.606	0.07607		Dunn's	Baseline vs. Post D7	0.9165		ns
								Dunn's	Post D1 vs. Post D7	0.8615		ns
S7D	Fring Rate	Post Day 1 Pre n=30	neuron	W = 0.7740, P < 0.0001	1.393	0.2808	Wilcoxon test		Post Day 1 Pre vs. Post Day 1 Post	0.0087	W=251	**
		Post Day 1 Post n=30		W = 0.8687, P = 0.0016	1.836	0.288
		Post Day 7 Pre n=35		W = 0.8616, P = 0.0004	0.6502	0.07437	Wilcoxon test		Post Day 7 Pre vs. Post Day 7 Post	0.1028	W=-200	ns
		Post Day 7 Post n=35		W = 0.7143, P < 0.0001	0.6322	0.1044
S7E	Burst Index	Pre n = 30	neuron	W = 0.8135, P = 0.0001	0.2383	0.04059	Wilcoxon test (paired)		Pre vs. Post	0.0037	W = 275	**
		Post n = 30		W = 0.8724, P = 0.0019	0.319	0.05044
S7F	Burst Index	Pre n = 35	neuron	W = 0.9137, P = 0.0094	0.2034	0.02148	Wilcoxon test (paired)		Pre vs. Post	0.1843	W = -164	ns
		Post n = 35		W = 0.8905, P = 0.0022	0.2059	0.02425
S7G	Burst Duration	Post Day 1 Pre n=30	neuron	W = 0.7242, P < 0.0001	0.06793	0.008957	Wilcoxon test		Post Day 1 Pre vs. Post Day 1 Post	0.0293	W=211	*
		Post Day 1 Post n=30		W = 0.6521, P < 0.0001	0.09342	0.01507
		Post Day 7 Pre n=35		W = 0.5898, P < 0.0001	0.06189	0.006118	Wilcoxon test		Post Day 7 Pre vs. Post Day 7 Post	0.2162	W=266	ns
		Post Day 7 Post n=35		W = 0.5480, P < 0.0001	0.06631	0.007258
S7H	Spikes in Bursts	Post Day 1 Pre n=30	neuron	W = 0.4999, P < 0.0001	2.39	0.1437	Wilcoxon test		Post Day 1 Pre vs. Post Day 1 Post	0.0194	W=203	*
		Post Day 1 Post n=30		W = 0.5268, P < 0.0001	2.716	0.2553
		Post Day 7 Pre n=35		W = 0.7830, P < 0.0001	2.226	0.03806	Wilcoxon test		Post Day 7 Pre vs. Post Day 7 Post	0.0004	W=-346	***
		Post Day 7 Post n=35		W = 0.6730, P < 0.0001	2.146	0.03601
S7K	Relative mRNA level	Baseline n = 3	mice				2-way ANOVA		Receptor × Intervention interaction	0.1596	F (20, 66) = 1.390	ns
		Post D1 n = 3							Main effect of Receptor	<0.0001	F (10, 66) = 9.363	****
		Post D7 n = 3							Main effect of Intervention	<0.0001	F (2, 66) = 37.19	****
									GluN1
					1.005, Baseline	0.095, Baseline		Tukey	Baseline vs. Post D1	0.0028		**
					1.558, Post D1	0.082, Post D1		Tukey	Baseline vs. Post D7	0.9527		ns
					1.053, Post D7	0.070, Post D7		Tukey	Post D1 vs. Post D7	0.0067		**
									GluN2A
					0.916, Baseline	0.061, Baseline		Tukey	Baseline vs. Post D1	0.0206		*
					1.356, Post D1	0.089, Post D1		Tukey	Baseline vs. Post D7	0.8043		ns
					1.016, Post D7	0.041, Post D7		Tukey	Post D1 vs. Post D7	0.0932		ns
									GluN2B
					0.933, Baseline	0.104, Baseline		Tukey	Baseline vs. Post D1	0.0068		**
					1.437, Post D1	0.153, Post D1		Tukey	Baseline vs. Post D7	0.6705		ns
					1.069, Post D7	0.065, Post D7		Tukey	Post D1 vs. Post D7	0.0635		ns
									GluN2C
					1.024, Baseline	0.099, Baseline		Tukey	Baseline vs. Post D1	0.0067		**
					1.529, Post D1	0.046, Post D1		Tukey	Baseline vs. Post D7	0.2103		ns
					1.297, Post D7	0.137, Post D7		Tukey	Post D1 vs. Post D7	0.3225		ns
									GluN2D
					0.971, Baseline	0.098, Baseline		Tukey	Baseline vs. Post D1	0.0109		*
					1.449, Post D1	0.101, Post D1		Tukey	Baseline vs. Post D7	0.6945		ns
					1.102, Post D7	0.097, Post D7		Tukey	Post D1 vs. Post D7	0.0839		ns
									GluN3A
					1.016, Baseline	0.101, Baseline		Tukey	Baseline vs. Post D1	0.1216		ns
					1.335, Post D1	0.080, Post D1		Tukey	Baseline vs. Post D7	0.832		ns
					1.108, Post D7	0.088, Post D7		Tukey	Post D1 vs. Post D7	0.3387		ns
									GluN3B
					0.874, Baseline	0.181, Baseline		Tukey	Baseline vs. Post D1	0.5918		ns
					1.031, Post D1	0.091, Post D1		Tukey	Baseline vs. Post D7	0.0995		ns
					0.539, Post D7	0.033, Post D7		Tukey	Post D1 vs. Post D7	0.0086		**
									GluA1
					1.267, Baseline	0.266, Baseline		Tukey	Baseline vs. Post D1	0.004		**
					1.800, Post D1	0.066, Post D1		Tukey	Baseline vs. Post D7	0.1951		ns
					1.547, Post D7	0.117, Post D7		Tukey	Post D1 vs. Post D7	0.2599		ns
									GluA2
					1.200, Baseline	0.194, Baseline		Tukey	Baseline vs. Post D1	0.022		*
					1.637, Post D1	0.088, Post D1		Tukey	Baseline vs. Post D7	0.0036		**
					1.739, Post D7	0.201, Post D7		Tukey	Post D1 vs. Post D7	0.8015		ns
									GluA3
					1.110, Baseline	0.109, Baseline		Tukey	Baseline vs. Post D1	0.1577		ns
					1.408, Post D1	0.054, Post D1		Tukey	Baseline vs. Post D7	0.9223		ns
					1.171, Post D7	0.060, Post D7		Tukey	Post D1 vs. Post D7	0.3074		ns
									GluA4
					1.075, Baseline	0.095, Baseline		Tukey	Baseline vs. Post D1	0.1314		ns
					1.388, Post D1	0.111, Post D1		Tukey	Baseline vs. Post D7	0.0313		*
					1.490, Post D7	0.100, Post D7		Tukey	Post D1 vs. Post D7	0.8021		ns
S9B	Proportion of total input	AON, n = 3	mice		8.603	0.4673
		M2, n = 3			18.95	1.172
		MO, n = 3			8.877	0.6867
		VO, n = 3			29.42	0.125
		LO, n = 3			5.017	0.236
		PrL, n = 3			11.09	0.711
		IL, n = 3			7.04	0.332
		Pir, n = 3			1.403	0.05457
		Cg1, n = 3			7.473	0.1545
		Cg2, n = 3			2.137	0.2
S10B	c-Fos+ density	No-TI, n=6	mice				2-way ANOVA		Region × Intervention interaction	0.1596	F (20, 66) = 1.390	ns
		TI, n=6							Main effect of Region	<0.0001	F (10, 66) = 9.363	****
									Main effect of Intervention	<0.0001	F (2, 66) = 37.19	****
								Bonferroni	M2	>0.9999		ns
								Bonferroni	MO	0.0026		**
								Bonferroni	VO	<0.0001		****
								Bonferroni	LO	0.009		**
S10D	Speed	LK+No-TI n = 11	mice		65.96	1.799	2-way ANOVA		Body points × Intervention interaction	>0.9999	F (30, 448) = 0.06833	ns
		LK+ TI n = 10			61.39	1.943			Main effect of Body points	<0.0001	F (15, 448) = 10.87	****
		EK+No-TI n = 10			73.56	1.984			Main effect of Intervention	<0.0001	F (2, 448) = 38.32	****
								Tukey	LK+No-TI vs. LK+ TI	0.0033		**
								Tukey	LK+No-TI vs. EK+No-TI	<0.0001		****
								Tukey	LK+ TI vs. EK+No-TI	<0.0001		****
S10H	Fear Conditioning	Saline+No-TI n = 10	mice		50.76	11.37	2-way ANOVA		Trials × Intervention interaction	0.8099	F (8, 135) = 0.5588	ns
		Saline+TI n = 10			45.34	8.944			Main effect of trials	<0.0001	F (4, 135) = 43.03	****
		LK+TI n = 10			50.01	9.586			Main effect of Intervention	0.2863	F (2, 135) = 1.262	ns
								Tukey	Saline+No-TI vs. Saline+TI	0.3102		ns
								Tukey	Saline+No-TI vs. LK+TI	0.9773		ns
								Tukey	Saline+TI vs. LK+TI	0.4188		ns
	Extinction Day 1	Saline+No-TI n = 10	mice		54.66	5.547	2-way ANOVA		Trials × Intervention interaction	0.9926	F (10, 162) = 0.2332	ns
		Saline+ TI n = 10			49.65	5.607			Main effect of trials	<0.0001	F (5, 162) = 6.654	****
		LK+TI n = 10			43.23	3.445			Main effect of Intervention	0.0452	F (2, 162) = 3.157	*
								Tukey	LK+No-TI vs. LK+ TI	0.516		ns
								Tukey	LK+No-TI vs. EK+No-TI	0.035		*
								Tukey	LK+ TI vs. EK+No-TI	0.3395		ns
	Extinction Day 2	Saline+No-TI n = 10	mice		52.33	3.761	2-way ANOVA		Trials × Intervention interaction	0.9787	F (10, 162) = 0.3066	ns
		Saline+ TI n = 10			43.14	4.904			Main effect of trials	<0.0001	F (5, 162) = 11.67	****
		LK+TI n = 10			34.79	5.934			Main effect of Intervention	<0.0001	F (2, 162) = 12.88	****
								Tukey	LK+No-TI vs. LK+ TI	0.0234		*
								Tukey	LK+No-TI vs. EK+No-TI	<0.0001		****
								Tukey	LK+ TI vs. EK+No-TI	0.0442		*
	Extinction Retrieval	Saline+No-TI n = 10	mice		36.3	3.923	2-way ANOVA		Trials × Intervention interaction	0.796	F (10, 162) = 0.6192	ns
		Saline+ TI n = 10			26.21	2.817			Main effect of trials	<0.0001	F (5, 162) = 9.048	****
		LK+TI n = 10			20.77	4.882			Main effect of Intervention	<0.0001	F (2, 162) = 13.54	****
								Tukey	LK+No-TI vs. LK+ TI	0.003		**
								Tukey	LK+No-TI vs. EK+No-TI	<0.0001		****
								Tukey	LK+ TI vs. EK+No-TI	0.1745		ns
S10I	Fear Renewal	Saline+No-TI n = 10	mice	W = 0.9237, P = 0.3886	21.05	2.594	1-way ANOVA			0.4847	F (2, 27) = 0.4764	ns
		Saline+ TI n = 10		W = 0.9743, P = 0.9276	24.61	1.411		Tukey	LK+No-TI vs. LK+ TI	0.4846		ns
		LK+TI n = 10		W = 0.9445, P = 0.6037	21.86	2.306		Tukey	LK+No-TI vs. EK+No-TI	0.9623		ns
								Tukey	LK+ TI vs. EK+No-TI	0.6454		ns
S11B	Behavior Fraction	F-No-PTSD n = 9	mice				2-way ANOVA		Behavior × Intervention interaction	<0.0001	F (12, 175) = 4.787
		F-PTSD+Saline n = 10							Main effect of Behavior	<0.0001	F (4, 175) = 259.8	****
		F-PTSD+EK n = 10							Main effect of Intervention	>0.9999	F (3, 175) = 1.038e-011	ns
		F-PTSD+LK n = 10							Fear Flashback
					0.101, F-No-PTSD	0.007, F-No-PTSD		Tukey	F-No-PTSD vs. F-PTSD+Saline	0.7532		ns
					0.124, F-PTSD+Saline	0.010, F-PTSD+Saline		Tukey	F-No-PTSD vs. F-PTSD+EK	0.7532		ns
					0.122, F-PTSD+EK	0.006, F-PTSD+EK		Tukey	F-No-PTSD vs. F-PTSD+LK	0.7532		ns
					0.122, F-PTSD+LK	0.005, F-PTSD+LK		Tukey	F-PTSD+Saline vs. F-PTSD+EK	0.9991		ns
								Tukey	F-PTSD+Saline vs. F-PTSD+LK	0.9991		ns
								Tukey	F-PTSD+EK vs. F-PTSD+LK	0.9991		ns
									Exploration
					0.329, F-No-PTSD	0.017, F-No-PTSD		Tukey	F-No-PTSD vs. F-PTSD+Saline	0.043		*
					0.280, F-PTSD+Saline	0.014, F-PTSD+Saline		Tukey	F-No-PTSD vs. F-PTSD+EK	0.8081		ns
					0.323, F-PTSD+EK	0.010, F-PTSD+EK		Tukey	F-No-PTSD vs. F-PTSD+LK	0.7542		ns
					0.313, F-PTSD+LK	0.012, F-PTSD+LK		Tukey	F-PTSD+Saline vs. F-PTSD+EK	0.0733		ns
								Tukey	F-PTSD+Saline vs. F-PTSD+LK	0.2284		ns
								Tukey	F-PTSD+EK vs. F-PTSD+LK	0.8081		ns
									Vigilance
					0.063, F-No-PTSD	0.007, F-No-PTSD		Tukey	F-No-PTSD vs. F-PTSD+Saline	0.7199		ns
					0.083, F-PTSD+Saline	0.008, F-PTSD+Saline		Tukey	F-No-PTSD vs. F-PTSD+EK	0.8993		ns
					0.066, F-PTSD+EK	0.008, F-PTSD+EK		Tukey	F-No-PTSD vs. F-PTSD+LK	0.5828		ns
					0.090, F-PTSD+LK	0.010, F-PTSD+LK		Tukey	F-PTSD+Saline vs. F-PTSD+EK	0.7199		ns
								Tukey	F-PTSD+Saline vs. F-PTSD+LK	0.8993		ns
								Tukey	F-PTSD+EK vs. F-PTSD+LK	0.6067		ns
									Avoidance/Anxiety
					0.198, F-No-PTSD	0.015, F-No-PTSD		Tukey	F-No-PTSD vs. F-PTSD+Saline	<0.0001		****
					0.278, F-PTSD+Saline	0.021, F-PTSD+Saline		Tukey	F-No-PTSD vs. F-PTSD+EK	0.2555		ns
					0.224, F-PTSD+EK	0.010, F-PTSD+EK		Tukey	F-No-PTSD vs. F-PTSD+LK	0.114		ns
					0.235, F-PTSD+LK	0.020, F-PTSD+LK		Tukey	F-PTSD+Saline vs. F-PTSD+EK	0.0107		*
								Tukey	F-PTSD+Saline vs. F-PTSD+LK	0.0496		*
								Tukey	F-PTSD+EK vs. F-PTSD+LK	0.5515		ns
									Locomotion
					0.309, F-No-PTSD	0.013, F-No-PTSD		Tukey	F-No-PTSD vs. F-PTSD+Saline	0.0003		***
					0.235, F-PTSD+Saline	0.011, F-PTSD+Saline		Tukey	F-No-PTSD vs. F-PTSD+EK	0.0561		ns
					0.265, F-PTSD+EK	0.012, F-PTSD+EK		Tukey	F-No-PTSD vs. F-PTSD+LK	0.0008		***
					0.241, F-PTSD+LK	0.015, F-PTSD+LK		Tukey	F-PTSD+Saline vs. F-PTSD+EK	0.2264		ns
								Tukey	F-PTSD+Saline vs. F-PTSD+LK	0.7493		ns
								Tukey	F-PTSD+EK vs. F-PTSD+LK	0.2855		ns
S11C	Movements transferred to freezing	F-No-PTSD n = 9	mice	W = 0.9656, P = 0.8548	9.954	0.7447	1-way ANOVA			0.13	F (3, 35) = 0.8469	ns
		F-PTSD+Saline n = 10		W = 0.9587, P = 0.7713	11.98	0.7588		Tukey	F-No-PTSD vs. F-PTSD+Saline	0.1746		ns
		F-PTSD+EK n = 10		W = 0.9357, P = 0.5062	11.17	0.4444		Tukey	F-No-PTSD vs. F-PTSD+EK	0.5957		ns
		F-PTSD+LK n = 10		W = 0.8957, P = 0.1966	12.05	0.7097		Tukey	F-No-PTSD vs. F-PTSD+LK	0.1514		ns
								Tukey	F-PTSD+Saline vs. F-PTSD+EK	0.8247		ns
								Tukey	F-PTSD+Saline vs. F-PTSD+LK	0.9998		ns
								Tukey	F-PTSD+EK vs. F-PTSD+LK	0.7842		ns
S11D	Total distance	F-No-PTSD n = 9	mice	W = 0.9247, P = 0.4328	19.39	1.345	1-way ANOVA			0.0084	F (3, 35) = 0.8236	**
		F-PTSD+Saline n = 10		W = 0.9617, P = 0.8051	14.78	0.6862		Tukey	F-No-PTSD vs. F-PTSD+Saline	0.0273		*
		F-PTSD+EK n = 10		W = 0.9685, P = 0.8770	15.92	1.296		Tukey	F-No-PTSD vs. F-PTSD+EK	0.1375		ns
		F-PTSD+LK n = 10		W = 0.9415, P = 0.5700	14.01	0.9435		Tukey	F-No-PTSD vs. F-PTSD+LK	0.0077		**
								Tukey	F-PTSD+Saline vs. F-PTSD+EK	0.8749		ns
								Tukey	F-PTSD+Saline vs. F-PTSD+LK	0.9563		ns
								Tukey	F-PTSD+EK vs. F-PTSD+LK	0.5926		ns
	Number of entries to Central zone	F-No-PTSD n = 9	mice	W = 0.9608, P = 0.8067	24.11	2.821	1-way ANOVA			0.0205	F (3, 35) = 1.339	*
		F-PTSD+Saline n = 10		W = 0.9312, P = 0.4602	20.6	1.881		Tukey	F-No-PTSD vs. F-PTSD+Saline	0.5946		ns
		F-PTSD+EK n = 10		W = 0.9317, P = 0.4646	21.2	1.42		Tukey	F-No-PTSD vs. F-PTSD+EK	0.7252		ns
		F-PTSD+LK n = 10		W = 0.9018, P = 0.2294	15.1	1.552		Tukey	F-No-PTSD vs. F-PTSD+LK	0.0137		*
								Tukey	F-PTSD+Saline vs. F-PTSD+EK	0.9961		ns
								Tukey	F-PTSD+Saline vs. F-PTSD+LK	0.1981		ns
								Tukey	F-PTSD+EK vs. F-PTSD+LK	0.1306		ns
S11E	Times in Open zone	F-No-PTSD n = 9	mice	W = 0.8611, P = 0.0986	161	19.36	1-way ANOVA			0.4728	F (3, 35) = 0.2970	ns
		F-PTSD+Saline n = 10		W = 0.9473, P = 0.6363	172.5	11.56		Tukey	F-No-PTSD vs. F-PTSD+Saline	0.9503		ns
		F-PTSD+EK n = 10		W = 0.9350, P = 0.4991	173.4	15.02		Tukey	F-No-PTSD vs. F-PTSD+EK	0.9398		ns
		F-PTSD+LK n = 10		W = 0.9269, P = 0.4178	151.8	14.23		Tukey	F-No-PTSD vs. F-PTSD+LK	0.9741		ns
								Tukey	F-PTSD+Saline vs. F-PTSD+EK	>0.9999		ns
								Tukey	F-PTSD+Saline vs. F-PTSD+LK	0.7598		ns
								Tukey	F-PTSD+EK vs. F-PTSD+LK	0.7374		ns
	Number of entries to Open zone	F-No-PTSD n = 9	mice	W = 0.8769, P = 0.1455	22.56	2.218	Kruskal-Wallis test			0.1632	Kruskal-Wallis statistic = 5.120	ns
		F-PTSD+Saline n = 10		W = 0.8138, P = 0.0213	23.3	1.415		Dunn's	F-No-PTSD vs. F-PTSD+Saline	>0.9999		ns
		F-PTSD+EK n = 10		W = 0.9305, P = 0.4526	21.2	1.548		Dunn's	F-No-PTSD vs. F-PTSD+EK	>0.9999		ns
		F-PTSD+LK n = 10		W = 0.9370, P = 0.5203	17.8	1.919		Dunn's	F-No-PTSD vs. F-PTSD+LK	0.4601		ns
								Dunn's	F-PTSD+Saline vs. F-PTSD+EK	>0.9999		ns
								Dunn's	F-PTSD+Saline vs. F-PTSD+LK	0.2283		ns
								Dunn's	F-PTSD+EK vs. F-PTSD+LK	>0.9999		ns
S11F	Fear Conditioning	F-No-PTSD n = 9	mice		23.36	6.604	2-way ANOVA		Trials × Intervention interaction	0.5675	F (12, 175) = 0.8809	ns
		F-PTSD+Saline n = 10			35.85	6.235			Main effect of trials	<0.0001	F (4, 175) = 16.94	****
		F-PTSD+EK n = 10			23	6.49			Main effect of Intervention	0.0006	F (3, 175) = 6.117	***
		F-PTSD+LK n = 10			36.57	7.57		Tukey	F-No-PTSD vs. F-PTSD+Saline	0.0244		*
								Tukey	F-No-PTSD vs. F-PTSD+EK	0.9998		ns
								Tukey	F-No-PTSD vs. F-PTSD+LK	0.0151		*
								Tukey	F-PTSD+Saline vs. F-PTSD+EK	0.0152		*
								Tukey	F-PTSD+Saline vs. F-PTSD+LK	0.9983		ns
								Tukey	F-PTSD+EK vs. F-PTSD+LK	0.0091		**
	Extinction Day 1	F-No-PTSD n = 9	mice		34.06	4.617	2-way ANOVA		Trials × Intervention interaction	0.9649	F (15, 204) = 0.4415	ns
		F-PTSD+Saline n = 10			57.58	5.044			Main effect of trials	<0.0001	F (5, 204) = 16.95	****
		F-PTSD+EK n = 10			40.72	5.155			Main effect of Intervention	<0.0001	F (3, 204) = 19.12	****
		F-PTSD+LK n = 10			52.33	6.033		Tukey	F-No-PTSD vs. F-PTSD+Saline	<0.0001		****
								Tukey	F-No-PTSD vs. F-PTSD+EK	0.2217		ns
								Tukey	F-No-PTSD vs. F-PTSD+LK	<0.0001		****
								Tukey	F-PTSD+Saline vs. F-PTSD+EK	<0.0001		****
								Tukey	F-PTSD+Saline vs. F-PTSD+LK	0.4297		ns
								Tukey	F-PTSD+EK vs. F-PTSD+LK	0.0052		**
	Extinction Day 2	F-No-PTSD n = 9	mice		42.39	0.91	2-way ANOVA		Trials × Intervention interaction	0.9564	F (15, 204) = 0.4631	ns
		F-PTSD+Saline n = 10			46.08	3.835			Main effect of trials	0.0004	F (5, 204) = 4.706	***
		F-PTSD+EK n = 10			35.55	3.09			Main effect of Intervention	0.0006	F (3, 204) = 6.058	***
		F-PTSD+LK n = 10			49.2	3.211		Tukey	F-No-PTSD vs. F-PTSD+Saline	0.7005		ns
								Tukey	F-No-PTSD vs. F-PTSD+EK	0.188		ns
								Tukey	F-No-PTSD vs. F-PTSD+LK	0.2109		ns
								Tukey	F-PTSD+Saline vs. F-PTSD+EK	0.0093		**
								Tukey	F-PTSD+Saline vs. F-PTSD+LK	0.7956		ns
								Tukey	F-PTSD+EK vs. F-PTSD+LK	0.0005		***
	Extinction Retrieval	F-No-PTSD n = 9	mice		45.51	2.145	2-way ANOVA		Trials × Intervention interaction	0.5168	F (15, 204) = 0.9436	ns
		F-PTSD+Saline n = 10			48.51	2.402			Main effect of trials	0.0001	F (5, 204) = 5.304	***
		F-PTSD+EK n = 10			40.66	4.481			Main effect of Intervention	0.0043	F (3, 204) = 4.514	**
		F-PTSD+LK n = 10			50.19	1.156		Tukey	F-No-PTSD vs. F-PTSD+Saline	0.7089		ns
								Tukey	F-No-PTSD vs. F-PTSD+EK	0.3143		ns
								Tukey	F-No-PTSD vs. F-PTSD+LK	0.3691		ns
								Tukey	F-PTSD+Saline vs. F-PTSD+EK	0.0234		*
								Tukey	F-PTSD+Saline vs. F-PTSD+LK	0.9337		ns
								Tukey	F-PTSD+EK vs. F-PTSD+LK	0.0047		**
S11G	Fear Renewal	F-No-PTSD n = 9	mice	W = 0.9525, P = 0.7177	19.99	1.38	1-way ANOVA			0.503	F (3, 35) = 1.321	ns
		F-PTSD+Saline n = 10		W = 0.9415, P = 0.5704	16.26	1.869		Tukey	F-No-PTSD vs. F-PTSD+Saline	0.6243		ns
		F-PTSD+EK n = 10		W = 0.8981, P = 0.2088	17.72	2.377		Tukey	F-No-PTSD vs. F-PTSD+EK	0.8812		ns
		F-PTSD+LK n = 10		W = 0.9588, P = 0.7715	17.5	2.618		Tukey	F-No-PTSD vs. F-PTSD+LK	0.8502		ns
								Tukey	F-PTSD+Saline vs. F-PTSD+EK	0.9617		ns
								Tukey	F-PTSD+Saline vs. F-PTSD+LK	0.9758		ns
								Tukey	F-PTSD+EK vs. F-PTSD+LK	0.9999		ns
